# Supplementary material for: Physical Freezing in Children and Adolescents with Selective Mutism
Source: Behav Sci (Basel). 2026 Jan 21;16(1):152. doi: 10.3390/bs16010152 (PMC12837469; doi:10.3390/bs16010152)
Supplement: Supplementary file 1 [file behavsci-16-00152-s001.zip]

Archive with 1 entries (1 files):
- behavsci-3835125-supplementary.pdf
